# Supplementary material for: Disulfiram/Copper Induces Antitumor Activity against Both Nasopharyngeal Cancer Cells and Cancer-Associated Fibroblasts through ROS/MAPK and Ferroptosis Pathways
Source: Cancers (Basel). 2020 Jan 6;12(1):138. doi: 10.3390/cancers12010138 (PMC7017005; doi:10.3390/cancers12010138)
Supplement: Supplementary file 1 [file cancers-12-00138-s001.zip]

Archive with 4 entries (4 files):
- 5-8F-STR.pdf
- HSF-STR.pdf
- Supplementary - Whole Western blot images.pdf
- Supplementary.pdf
